# Supplementary material for: Unveiling the Impact of Gelation Temperature on the Rheological and Microstructural Properties of Type A Gelatin Hydrogels
Source: Polymers (Basel). 2024 Jun 28;16(13):1842. doi: 10.3390/polym16131842 (PMC11243819; doi:10.3390/polym16131842)
Supplement: Supplementary file 1 [file polymers-16-01842-s001.zip]

Archive with 1 entries (1 files):
- polymers-3053747-supplementary.pdf
